# Supplementary material for: MoMI-G: modular multi-scale integrated genome graph browser
Source: BMC Bioinformatics. 2019 Nov 5;20:548. doi: 10.1186/s12859-019-3145-2 (PMC6833150; doi:10.1186/s12859-019-3145-2)
Supplement: Supplementary file 3 — Additional file 3: Table S1. List of MoMI-G features. [file 12859_2019_3145_MOESM3_ESM.xlsx]

## Sheet: Sheet1
Module group	View module	Description
Chromosome-scale View	Circos Plot	Observe the distribution of SVs
	Feature Table	Select and filter SVs
	Threshold Filter	Filter SVs
	Interval Card Deck	Accumulate genomic intervals for inspection
Gene-scale View	SequenceTubeMap	Visualize a subgraph of a variation graph
	Interval Card Deck	Switch between the intervals
Nucleotide-scale View	Linear Browser	Visualize a linear genome with annotations
	Annotation Table	Show annotations
	SequenceTubeMap	Visualize nucleotides of a variation graph
	Interval Card Deck	Switch between the intervals
