# Supplementary material for: MoMI-G: modular multi-scale integrated genome graph browser
Source: BMC Bioinformatics. 2019 Nov 5;20:548. doi: 10.1186/s12859-019-3145-2 (PMC6833150; doi:10.1186/s12859-019-3145-2)
Supplement: Supplementary file 5 — Additional file 5: Table S2. Summary of the Oxford Nanopore sequencing data of LC-2/ad. [file 12859_2019_3145_MOESM5_ESM.xlsx]

## Sheet: Sheet1
Number of reads	3310982
Coverage	12.8×
Percentage of aligned reads	0.579
Average length of aligned reads	16,032.2 bp
Average identity of aligned reads	0.83
