# Supplementary material for: MoMI-G: modular multi-scale integrated genome graph browser
Source: BMC Bioinformatics. 2019 Nov 5;20:548. doi: 10.1186/s12859-019-3145-2 (PMC6833150; doi:10.1186/s12859-019-3145-2)
Supplement: Supplementary file 6 — Additional file 6: Table S3. Called SVs in LC-2/ad nuclear DNA from Nanopore reads. [file 12859_2019_3145_MOESM6_ESM.xlsx]

## Sheet: Sheet1
SV Types	Called SVs
DEL	6366
DUP	323
INS	4449
INV	99
INVDUP	1
TRA	79
DEL/INV	12
DUP/INS	3
