# Supplementary material for: MoMI-G: modular multi-scale integrated genome graph browser
Source: BMC Bioinformatics. 2019 Nov 5;20:548. doi: 10.1186/s12859-019-3145-2 (PMC6833150; doi:10.1186/s12859-019-3145-2)
Supplement: Supplementary file 7 — Additional file 7: Table S4. Breakends in the opposite end of the CCDC6-RET inversion. [file 12859_2019_3145_MOESM7_ESM.xlsx]

## Sheet: Sheet1
Sequencer, aligner, and SV caller	Start	End
ONT MinION, NGM-LR + Sniffles	chr10: 42,849,939	chr10: 59,825,707
Illumina HiSeq 2000, BWA + manta	chr10: 42,849,938	chr10: 59,825,707
Illumina HiSeq 2000, BWA + delly	chr10: 42,849,938	chr10: 59,825,707
Illumina HiSeq 2000, BWA + lumpy	Not called	Not called
