# Supplementary material for: MoMI-G: modular multi-scale integrated genome graph browser
Source: BMC Bioinformatics. 2019 Nov 5;20:548. doi: 10.1186/s12859-019-3145-2 (PMC6833150; doi:10.1186/s12859-019-3145-2)
Supplement: Supplementary file 8 — Additional file 8: Table S5. Called SVs in LC-2/ad nuclear DNA from Illumina reads. [file 12859_2019_3145_MOESM8_ESM.xlsx]

## Sheet: Sheet1
SV types	manta	delly	lumpy
BND	3926	9787	4214
DEL	43886	33429	2051
DUP	768	3213	1197
INS	29216	2212	-
INV	576	2055	62
