# Supplementary material for: MoMI-G: modular multi-scale integrated genome graph browser
Source: BMC Bioinformatics. 2019 Nov 5;20:548. doi: 10.1186/s12859-019-3145-2 (PMC6833150; doi:10.1186/s12859-019-3145-2)
Supplement: Supplementary file 10 — Additional file 10: Table S6. The modifications made to the original SequenceTubeMap. [file 12859_2019_3145_MOESM10_ESM.xlsx]

## Sheet: Sheet1
Original implementation	Modified implementation
Paths are displayed in the same order as they appear in the input.	A selected chromosome path is by default drawn as a straight horizontal line regardless of the path order in the input.
It was impossible to display genes and paths in different colors.	Genes, annotations, chromosomes, and variants can have different colors for easily distinguishing them.
The constant for the linear node width mode was too large for visualizing large SVs.	We implemented another mode suitable for visualizing large SVs.
No bigWig/bigBed support.	We added bigWig/bigBed support.
Non-consecutive genomic intervals are difficult to recognize.	We inserted a shaded gap between distant genomic intervals.
